# Supplementary material for: Species richness, extent and potential threats to mangroves of Sarangani Bay Protected Seascape, Philippines
Source: Biodivers Data J. 2023 Mar 28;11:e100050. doi: 10.3897/BDJ.11.e100050 (PMC10848689; doi:10.3897/BDJ.11.e100050)
Supplement: Supplementary material 1 — Georeferenced locations of mangroves in Sarangani Bay Protected Seascape, Philippines [file bdj-11-e100050-s001.csv]

basisOfRecord	recordedBy	occurrenceStatus	eventDate	year	month	day	continent	countryCode	stateProvince	municipality	locality	decimalLatitude	decimalLongitude	verbatimCoordinateSystem	verbatimSRS	scientificName	kingdom	phylum	class	family	genus	specificEpithet	taxonRank	taxonomicStatus
OCCURRENCE	Agduma, A.R.	PRESENT	2019-03-11	2019	3	11	ASIA	PH	Sarangani	Kiamba	Mallare Mangroves, Nalus	6.00413	124.5944	WGS84; decimal degrees	EPSG:4979	Acanthus ebracteatus Vahl	Plantae	Tracheophyta	Magnoliopsida	Acanthaceae	Acanthus	ebracteatus	SPECIES	ACCEPTED
OCCURRENCE	Agduma, A.R.	PRESENT	2019-03-11	2019	3	11	ASIA	PH	Sarangani	Kiamba	Mallare Mangroves, Nalus	6.00388	124.59449	WGS84; decimal degrees	EPSG:4979	Acanthus ebracteatus Vahl	Plantae	Tracheophyta	Magnoliopsida	Acanthaceae	Acanthus	ebracteatus	SPECIES	ACCEPTED
OCCURRENCE	Agduma, A.R.	PRESENT	2019-03-11	2019	3	11	ASIA	PH	Sarangani	Kiamba	Mallare Mangroves, Nalus	6.00308	124.59436	WGS84; decimal degrees	EPSG:4979	Acanthus ebracteatus Vahl	Plantae	Tracheophyta	Magnoliopsida	Acanthaceae	Acanthus	ebracteatus	SPECIES	ACCEPTED
OCCURRENCE	Agduma, A.R.	PRESENT	2019-03-11	2019	3	11	ASIA	PH	Sarangani	Kiamba	Mallare Mangroves, Nalus	6.00199	124.59438	WGS84; decimal degrees	EPSG:4979	Acanthus ebracteatus Vahl	Plantae	Tracheophyta	Magnoliopsida	Acanthaceae	Acanthus	ebracteatus	SPECIES	ACCEPTED
OCCURRENCE	Agduma, A.R.	PRESENT	2019-03-11	2019	3	11	ASIA	PH	Sarangani	Kiamba	Mallare Mangroves, Nalus	6.00138	124.59453	WGS84; decimal degrees	EPSG:4979	Acanthus ebracteatus Vahl	Plantae	Tracheophyta	Magnoliopsida	Acanthaceae	Acanthus	ebracteatus	SPECIES	ACCEPTED
OCCURRENCE	Agduma, A.R.	PRESENT	2019-03-11	2019	3	11	ASIA	PH	Sarangani	Kiamba	Mallare Mangroves, Nalus	6.00365	124.59381	WGS84; decimal degrees	EPSG:4979	Aegiceras corniculatum (L.) Blanco	Plantae	Tracheophyta	Magnoliopsida	Myrsinaceae	Aegiceras	corniculatum	SPECIES	ACCEPTED
OCCURRENCE	Agduma, A.R.	PRESENT	2019-03-11	2019	3	11	ASIA	PH	Sarangani	Kiamba	Mallare Mangroves, Nalus	6.00216	124.59417	WGS84; decimal degrees	EPSG:4979	Aegiceras corniculatum (L.) Blanco	Plantae	Tracheophyta	Magnoliopsida	Myrsinaceae	Aegiceras	corniculatum	SPECIES	ACCEPTED
OCCURRENCE	Agduma, A.R.	PRESENT	2019-03-11	2019	3	11	ASIA	PH	Sarangani	Kiamba	Mallare Mangroves, Nalus	6.00025	124.59501	WGS84; decimal degrees	EPSG:4979	Aegiceras corniculatum (L.) Blanco	Plantae	Tracheophyta	Magnoliopsida	Myrsinaceae	Aegiceras	corniculatum	SPECIES	ACCEPTED
OCCURRENCE	Agduma, A.R.	PRESENT	2019-03-11	2019	3	11	ASIA	PH	Sarangani	Kiamba	Mallare Mangroves, Nalus	5.99914	124.59546	WGS84; decimal degrees	EPSG:4979	Aegiceras corniculatum (L.) Blanco	Plantae	Tracheophyta	Magnoliopsida	Myrsinaceae	Aegiceras	corniculatum	SPECIES	ACCEPTED
OCCURRENCE	Agduma, A.R.	PRESENT	2019-03-11	2019	3	11	ASIA	PH	Sarangani	Kiamba	Mallare Mangroves, Nalus	6.00162	124.59611	WGS84; decimal degrees	EPSG:4979	Aegiceras corniculatum (L.) Blanco	Plantae	Tracheophyta	Magnoliopsida	Myrsinaceae	Aegiceras	corniculatum	SPECIES	ACCEPTED
OCCURRENCE	Agduma, A.R.	PRESENT	2018-06-06	2018	6	6	ASIA	PH	Sarangani	Alabel	Kawas	6.05082	125.27547	WGS84; decimal degrees	EPSG:4979	Aegiceras floridum Roem. & Schult.	Plantae	Tracheophyta	Magnoliopsida	Myrsinaceae	Aegiceras	floridum	SPECIES	ACCEPTED
OCCURRENCE	Agduma, A.R.	PRESENT	2018-06-06	2018	6	6	ASIA	PH	Sarangani	Alabel	Kawas	6.05029	125.27519	WGS84; decimal degrees	EPSG:4979	Aegiceras floridum Roem. & Schult.	Plantae	Tracheophyta	Magnoliopsida	Myrsinaceae	Aegiceras	floridum	SPECIES	ACCEPTED
OCCURRENCE	Agduma, A.R.	PRESENT	2018-06-06	2018	6	6	ASIA	PH	Sarangani	Alabel	Kawas	6.04947	125.2762	WGS84; decimal degrees	EPSG:4979	Aegiceras floridum Roem. & Schult.	Plantae	Tracheophyta	Magnoliopsida	Myrsinaceae	Aegiceras	floridum	SPECIES	ACCEPTED
OCCURRENCE	Agduma, A.R.	PRESENT	2018-06-06	2018	6	6	ASIA	PH	Sarangani	Alabel	Kawas	6.05512	125.27164	WGS84; decimal degrees	EPSG:4979	Aegiceras floridum Roem. & Schult.	Plantae	Tracheophyta	Magnoliopsida	Myrsinaceae	Aegiceras	floridum	SPECIES	ACCEPTED
OCCURRENCE	Agduma, A.R.	PRESENT	2018-07-29	2018	7	29	ASIA	PH	Sarangani	Malapatan	Pananggalon	5.94259	125.26858	WGS84; decimal degrees	EPSG:4979	Aegiceras floridum Roem. & Schult.	Plantae	Tracheophyta	Magnoliopsida	Myrsinaceae	Aegiceras	floridum	SPECIES	ACCEPTED
OCCURRENCE	Agduma, A.R.	PRESENT	2018-06-06	2018	6	6	ASIA	PH	Sarangani	Alabel	Kawas	6.04631	125.27911	WGS84; decimal degrees	EPSG:4979	Avicennia marina (Forssk.) Vierh.	Plantae	Tracheophyta	Magnoliopsida	Acanthaceae	Avicennia	marina	SPECIES	ACCEPTED
OCCURRENCE	Agduma, A.R.	PRESENT	2018-06-06	2018	6	6	ASIA	PH	Sarangani	Alabel	Kawas	6.04379	125.27946	WGS84; decimal degrees	EPSG:4979	Avicennia marina (Forssk.) Vierh.	Plantae	Tracheophyta	Magnoliopsida	Acanthaceae	Avicennia	marina	SPECIES	ACCEPTED
OCCURRENCE	Agduma, A.R.	PRESENT	2018-06-06	2018	6	6	ASIA	PH	Sarangani	Alabel	Kawas	6.05429	125.27297	WGS84; decimal degrees	EPSG:4979	Avicennia marina (Forssk.) Vierh.	Plantae	Tracheophyta	Magnoliopsida	Acanthaceae	Avicennia	marina	SPECIES	ACCEPTED
OCCURRENCE	Agduma, A.R.	PRESENT	2018-06-06	2018	6	6	ASIA	PH	Sarangani	Alabel	Kawas	6.04955	125.27683	WGS84; decimal degrees	EPSG:4979	Avicennia marina (Forssk.) Vierh.	Plantae	Tracheophyta	Magnoliopsida	Acanthaceae	Avicennia	marina	SPECIES	ACCEPTED
OCCURRENCE	Agduma, A.R.	PRESENT	2018-07-29	2018	7	29	ASIA	PH	Sarangani	Malapatan	Pananggalon	5.94191	125.26841	WGS84; decimal degrees	EPSG:4979	Avicennia marina (Forssk.) Vierh.	Plantae	Tracheophyta	Magnoliopsida	Acanthaceae	Avicennia	marina	SPECIES	ACCEPTED
OCCURRENCE	Agduma, A.R.	PRESENT	2022-08-20	2022	8	20	ASIA	PH	Sarangani	Glan	Locality not recorded	5.83031	125.1888	WGS84; decimal degrees	EPSG:4979	Avicennia marina (Forssk.) Vierh.	Plantae	Tracheophyta	Magnoliopsida	Acanthaceae	Avicennia	marina	SPECIES	ACCEPTED
OCCURRENCE	Agduma, A.R.	PRESENT	2019-03-11	2019	3	11	ASIA	PH	Sarangani	Kiamba	Mallare Mangroves, Nalus	6.0037	124.59354	WGS84; decimal degrees	EPSG:4979	Avicennia rumphiana Hallier f	Plantae	Tracheophyta	Magnoliopsida	Acanthaceae	Avicennia	rumphiana	SPECIES	ACCEPTED
OCCURRENCE	Agduma, A.R.	PRESENT	2019-03-11	2019	3	11	ASIA	PH	Sarangani	Kiamba	Mallare Mangroves, Nalus	6.00179	124.59451	WGS84; decimal degrees	EPSG:4979	Avicennia rumphiana Hallier f	Plantae	Tracheophyta	Magnoliopsida	Acanthaceae	Avicennia	rumphiana	SPECIES	ACCEPTED
OCCURRENCE	Agduma, A.R.	PRESENT	2019-03-11	2019	3	11	ASIA	PH	Sarangani	Kiamba	Mallare Mangroves, Nalus	6.00039	124.59484	WGS84; decimal degrees	EPSG:4979	Avicennia rumphiana Hallier f	Plantae	Tracheophyta	Magnoliopsida	Acanthaceae	Avicennia	rumphiana	SPECIES	ACCEPTED
OCCURRENCE	Agduma, A.R.	PRESENT	2019-03-11	2019	3	11	ASIA	PH	Sarangani	Kiamba	Mallare Mangroves, Nalus	5.99831	124.59494	WGS84; decimal degrees	EPSG:4979	Avicennia rumphiana Hallier f	Plantae	Tracheophyta	Magnoliopsida	Acanthaceae	Avicennia	rumphiana	SPECIES	ACCEPTED
OCCURRENCE	Agduma, A.R.	PRESENT	2019-03-11	2019	3	11	ASIA	PH	Sarangani	Kiamba	Mallare Mangroves, Nalus	5.99871	124.59529	WGS84; decimal degrees	EPSG:4979	Avicennia rumphiana Hallier f	Plantae	Tracheophyta	Magnoliopsida	Acanthaceae	Avicennia	rumphiana	SPECIES	ACCEPTED
OCCURRENCE	Agduma, A.R.	PRESENT	2022-08-20	2022	8	20	ASIA	PH	Sarangani	Glan	Locality not recorded	5.83036	125.18856	WGS84; decimal degrees	EPSG:4979	Avicennia rumphiana Hallier f	Plantae	Tracheophyta	Magnoliopsida	Acanthaceae	Avicennia	rumphiana	SPECIES	ACCEPTED
OCCURRENCE	Agduma, A.R.	PRESENT	2022-08-20	2022	8	20	ASIA	PH	Sarangani	Glan	Locality not recorded	5.82994	125.18837	WGS84; decimal degrees	EPSG:4979	Avicennia rumphiana Hallier f	Plantae	Tracheophyta	Magnoliopsida	Acanthaceae	Avicennia	rumphiana	SPECIES	ACCEPTED
OCCURRENCE	Agduma, A.R.	PRESENT	2022-07-01	2022	7	1	ASIA	PH	Sarangani	Maitum	Locality not recorded	6.02546	124.51653	WGS84; decimal degrees	EPSG:4979	Avicennia rumphiana Hallier f	Plantae	Tracheophyta	Magnoliopsida	Acanthaceae	Avicennia	rumphiana	SPECIES	ACCEPTED
OCCURRENCE	Agduma, A.R.	PRESENT	2022-07-01	2022	7	1	ASIA	PH	Sarangani	Maitum	Locality not recorded	6.02543	124.51673	WGS84; decimal degrees	EPSG:4979	Avicennia rumphiana Hallier f	Plantae	Tracheophyta	Magnoliopsida	Acanthaceae	Avicennia	rumphiana	SPECIES	ACCEPTED
OCCURRENCE	Agduma, A.R.	PRESENT	2022-07-01	2022	7	1	ASIA	PH	Sarangani	Maitum	Locality not recorded	6.02483	124.518	WGS84; decimal degrees	EPSG:4979	Avicennia rumphiana Hallier f	Plantae	Tracheophyta	Magnoliopsida	Acanthaceae	Avicennia	rumphiana	SPECIES	ACCEPTED
OCCURRENCE	Agduma, A.R.	PRESENT	2022-07-01	2022	7	1	ASIA	PH	Sarangani	Maitum	Locality not recorded	6.02434	124.51927	WGS84; decimal degrees	EPSG:4979	Avicennia rumphiana Hallier f	Plantae	Tracheophyta	Magnoliopsida	Acanthaceae	Avicennia	rumphiana	SPECIES	ACCEPTED
OCCURRENCE	Agduma, A.R.	PRESENT	2022-07-01	2022	7	1	ASIA	PH	Sarangani	Maitum	Locality not recorded	6.03943	124.49547	WGS84; decimal degrees	EPSG:4979	Avicennia rumphiana Hallier f	Plantae	Tracheophyta	Magnoliopsida	Acanthaceae	Avicennia	rumphiana	SPECIES	ACCEPTED
OCCURRENCE	Agduma, A.R.	PRESENT	2022-07-01	2022	7	1	ASIA	PH	Sarangani	Maitum	Locality not recorded	6.03968	124.49517	WGS84; decimal degrees	EPSG:4979	Avicennia rumphiana Hallier f	Plantae	Tracheophyta	Magnoliopsida	Acanthaceae	Avicennia	rumphiana	SPECIES	ACCEPTED
OCCURRENCE	Agduma, A.R.	PRESENT	2022-07-01	2022	7	1	ASIA	PH	Sarangani	Maitum	Locality not recorded	6.04017	124.49461	WGS84; decimal degrees	EPSG:4979	Avicennia rumphiana Hallier f	Plantae	Tracheophyta	Magnoliopsida	Acanthaceae	Avicennia	rumphiana	SPECIES	ACCEPTED
OCCURRENCE	Agduma, A.R.	PRESENT	2022-07-01	2022	7	1	ASIA	PH	Sarangani	Maitum	Locality not recorded	6.04477	124.48755	WGS84; decimal degrees	EPSG:4979	Avicennia rumphiana Hallier f	Plantae	Tracheophyta	Magnoliopsida	Acanthaceae	Avicennia	rumphiana	SPECIES	ACCEPTED
OCCURRENCE	Agduma, A.R.	PRESENT	2018-06-06	2018	6	6	ASIA	PH	Sarangani	Alabel	Kawas	6.05063	125.27555	WGS84; decimal degrees	EPSG:4979	Bruguiera cylindrica (L.) Blume	Plantae	Tracheophyta	Magnoliopsida	Rhizophoraceae	Bruguiera	cylindrica	SPECIES	ACCEPTED
OCCURRENCE	Agduma, A.R.	PRESENT	2018-06-06	2018	6	6	ASIA	PH	Sarangani	Alabel	Kawas	6.05026	125.27536	WGS84; decimal degrees	EPSG:4979	Bruguiera cylindrica (L.) Blume	Plantae	Tracheophyta	Magnoliopsida	Rhizophoraceae	Bruguiera	cylindrica	SPECIES	ACCEPTED
OCCURRENCE	Agduma, A.R.	PRESENT	2018-06-06	2018	6	6	ASIA	PH	Sarangani	Alabel	Kawas	6.04952	125.27604	WGS84; decimal degrees	EPSG:4979	Bruguiera cylindrica (L.) Blume	Plantae	Tracheophyta	Magnoliopsida	Rhizophoraceae	Bruguiera	cylindrica	SPECIES	ACCEPTED
OCCURRENCE	Agduma, A.R.	PRESENT	2018-06-06	2018	6	6	ASIA	PH	Sarangani	Alabel	Kawas	6.05476	125.27212	WGS84; decimal degrees	EPSG:4979	Bruguiera cylindrica (L.) Blume	Plantae	Tracheophyta	Magnoliopsida	Rhizophoraceae	Bruguiera	cylindrica	SPECIES	ACCEPTED
OCCURRENCE	Agduma, A.R.	PRESENT	2018-06-06	2018	6	6	ASIA	PH	Sarangani	Alabel	Kawas	6.05678	125.27112	WGS84; decimal degrees	EPSG:4979	Bruguiera cylindrica (L.) Blume	Plantae	Tracheophyta	Magnoliopsida	Rhizophoraceae	Bruguiera	cylindrica	SPECIES	ACCEPTED
OCCURRENCE	Agduma, A.R.	PRESENT	2022-08-20	2022	8	20	ASIA	PH	Sarangani	Glan	Locality not recorded	5.83267	125.18685	WGS84; decimal degrees	EPSG:4979	Bruguiera cylindrica (L.) Blume	Plantae	Tracheophyta	Magnoliopsida	Rhizophoraceae	Bruguiera	cylindrica	SPECIES	ACCEPTED
OCCURRENCE	Agduma, A.R.	PRESENT	2022-08-20	2022	8	20	ASIA	PH	Sarangani	Glan	Locality not recorded	5.83016	125.18884	WGS84; decimal degrees	EPSG:4979	Bruguiera cylindrica (L.) Blume	Plantae	Tracheophyta	Magnoliopsida	Rhizophoraceae	Bruguiera	cylindrica	SPECIES	ACCEPTED
OCCURRENCE	Agduma, A.R.	PRESENT	2022-08-20	2022	8	20	ASIA	PH	Sarangani	Glan	Locality not recorded	5.83148	125.18738	WGS84; decimal degrees	EPSG:4979	Bruguiera cylindrica (L.) Blume	Plantae	Tracheophyta	Magnoliopsida	Rhizophoraceae	Bruguiera	cylindrica	SPECIES	ACCEPTED
OCCURRENCE	Agduma, A.R.	PRESENT	2018-06-08	2018	6	8	ASIA	PH	Sarangani	Alabel	Kawas	6.05524	125.27143	WGS84; decimal degrees	EPSG:4979	Bruguiera gymnorrhiza (L.) Lam.	Plantae	Tracheophyta	Magnoliopsida	Rhizophoraceae	Bruguiera	gymnorrhiza	SPECIES	ACCEPTED
OCCURRENCE	Agduma, A.R.	PRESENT	2018-06-08	2018	6	8	ASIA	PH	Sarangani	Alabel	Kawas	6.0546	125.27235	WGS84; decimal degrees	EPSG:4979	Bruguiera gymnorrhiza (L.) Lam.	Plantae	Tracheophyta	Magnoliopsida	Rhizophoraceae	Bruguiera	gymnorrhiza	SPECIES	ACCEPTED
OCCURRENCE	Agduma, A.R.	PRESENT	2018-06-12	2018	6	12	ASIA	PH	Sarangani	Maasim	Locality not recorded	5.89482	125.07626	WGS84; decimal degrees	EPSG:4979	Bruguiera gymnorrhiza (L.) Lam.	Plantae	Tracheophyta	Magnoliopsida	Rhizophoraceae	Bruguiera	gymnorrhiza	SPECIES	ACCEPTED
OCCURRENCE	Agduma, A.R.	PRESENT	2019-03-11	2019	3	11	ASIA	PH	Sarangani	Kiamba	Mallare Mangroves, Nalus	6.00238	124.59398	WGS84; decimal degrees	EPSG:4979	Bruguiera gymnorrhiza (L.) Lam.	Plantae	Tracheophyta	Magnoliopsida	Rhizophoraceae	Bruguiera	gymnorrhiza	SPECIES	ACCEPTED
OCCURRENCE	Agduma, A.R.	PRESENT	2019-03-11	2019	3	11	ASIA	PH	Sarangani	Kiamba	Mallare Mangroves, Nalus	5.99955	124.59492	WGS84; decimal degrees	EPSG:4979	Bruguiera gymnorrhiza (L.) Lam.	Plantae	Tracheophyta	Magnoliopsida	Rhizophoraceae	Bruguiera	gymnorrhiza	SPECIES	ACCEPTED
OCCURRENCE	Agduma, A.R.	PRESENT	2022-07-01	2022	7	1	ASIA	PH	Sarangani	Maitum	Locality not recorded	6.02513	124.51794	WGS84; decimal degrees	EPSG:4979	Bruguiera sexangula (Lour.) Poir.	Plantae	Tracheophyta	Magnoliopsida	Rhizophoraceae	Bruguiera	sexangula	SPECIES	ACCEPTED
OCCURRENCE	Agduma, A.R.	PRESENT	2022-07-01	2022	7	1	ASIA	PH	Sarangani	Maitum	Locality not recorded	6.02536	124.51795	WGS84; decimal degrees	EPSG:4979	Bruguiera sexangula (Lour.) Poir.	Plantae	Tracheophyta	Magnoliopsida	Rhizophoraceae	Bruguiera	sexangula	SPECIES	ACCEPTED
OCCURRENCE	Agduma, A.R.	PRESENT	2022-07-01	2022	7	1	ASIA	PH	Sarangani	Maitum	Locality not recorded	6.02507	124.51786	WGS84; decimal degrees	EPSG:4979	Bruguiera sexangula (Lour.) Poir.	Plantae	Tracheophyta	Magnoliopsida	Rhizophoraceae	Bruguiera	sexangula	SPECIES	ACCEPTED
OCCURRENCE	Agduma, A.R.	PRESENT	2018-07-29	2018	7	29	ASIA	PH	Sarangani	Malapatan	Locality not recorded	5.94663	125.27138	WGS84; decimal degrees	EPSG:4979	Camptostemon philippinense (S.Vidal) Becc.	Plantae	Tracheophyta	Magnoliopsida	Bombacaeae	Camptostemon	philippinense	SPECIES	ACCEPTED
OCCURRENCE	Agduma, A.R.	PRESENT	2018-07-29	2018	7	29	ASIA	PH	Sarangani	Malapatan	Locality not recorded	5.94697	125.27174	WGS84; decimal degrees	EPSG:4979	Camptostemon philippinense (S.Vidal) Becc.	Plantae	Tracheophyta	Magnoliopsida	Bombacaeae	Camptostemon	philippinense	SPECIES	ACCEPTED
OCCURRENCE	Agduma, A.R.	PRESENT	2018-07-29	2018	7	29	ASIA	PH	Sarangani	Malapatan	Locality not recorded	5.94696	125.27219	WGS84; decimal degrees	EPSG:4979	Camptostemon philippinense (S.Vidal) Becc.	Plantae	Tracheophyta	Magnoliopsida	Bombacaeae	Camptostemon	philippinense	SPECIES	ACCEPTED
OCCURRENCE	Agduma, A.R.	PRESENT	2018-07-29	2018	7	29	ASIA	PH	Sarangani	Malapatan	Locality not recorded	5.94731	125.27199	WGS84; decimal degrees	EPSG:4979	Camptostemon philippinense (S.Vidal) Becc.	Plantae	Tracheophyta	Magnoliopsida	Bombacaeae	Camptostemon	philippinense	SPECIES	ACCEPTED
OCCURRENCE	Agduma, A.R.	PRESENT	2018-07-29	2018	7	29	ASIA	PH	Sarangani	Malapatan	Locality not recorded	5.9473	125.27238	WGS84; decimal degrees	EPSG:4979	Camptostemon philippinense (S.Vidal) Becc.	Plantae	Tracheophyta	Magnoliopsida	Bombacaeae	Camptostemon	philippinense	SPECIES	ACCEPTED
OCCURRENCE	Agduma, A.R.	PRESENT	2018-06-06	2018	6	6	ASIA	PH	Sarangani	Alabel	Kawas	6.05487	125.2718	WGS84; decimal degrees	EPSG:4979	Ceriops tagal (Perr.) C.B.Rob.	Plantae	Tracheophyta	Magnoliopsida	Rhizophoraceae	Ceriops	tagal	SPECIES	ACCEPTED
OCCURRENCE	Agduma, A.R.	PRESENT	2018-06-06	2018	6	6	ASIA	PH	Sarangani	Alabel	Kawas	6.05802	125.27176	WGS84; decimal degrees	EPSG:4979	Ceriops tagal (Perr.) C.B.Rob.	Plantae	Tracheophyta	Magnoliopsida	Rhizophoraceae	Ceriops	tagal	SPECIES	ACCEPTED
OCCURRENCE	Agduma, A.R.	PRESENT	2018-06-12	2018	6	12	ASIA	PH	Sarangani	Maasim	Locality not recorded	5.93462	125.09272	WGS84; decimal degrees	EPSG:4979	Ceriops tagal (Perr.) C.B.Rob.	Plantae	Tracheophyta	Magnoliopsida	Rhizophoraceae	Ceriops	tagal	SPECIES	ACCEPTED
OCCURRENCE	Agduma, A.R.	PRESENT	2018-07-29	2018	7	29	ASIA	PH	Sarangani	Malapatan	Pananggalon	5.94318	125.26911	WGS84; decimal degrees	EPSG:4979	Ceriops tagal (Perr.) C.B.Rob.	Plantae	Tracheophyta	Magnoliopsida	Rhizophoraceae	Ceriops	tagal	SPECIES	ACCEPTED
OCCURRENCE	Agduma, A.R.	PRESENT	2018-07-29	2018	7	29	ASIA	PH	Sarangani	Malapatan	Pananggalon	5.94435	125.27066	WGS84; decimal degrees	EPSG:4979	Ceriops tagal (Perr.) C.B.Rob.	Plantae	Tracheophyta	Magnoliopsida	Rhizophoraceae	Ceriops	tagal	SPECIES	ACCEPTED
OCCURRENCE	Agduma, A.R.	PRESENT	2022-08-20	2022	8	20	ASIA	PH	Sarangani	Glan	Locality not recorded	5.83033	125.1885	WGS84; decimal degrees	EPSG:4979	Ceriops tagal (Perr.) C.B.Rob.	Plantae	Tracheophyta	Magnoliopsida	Rhizophoraceae	Ceriops	tagal	SPECIES	ACCEPTED
OCCURRENCE	Agduma, A.R.	PRESENT	2018-06-06	2018	6	6	ASIA	PH	Sarangani	Alabel	Kawas	6.04981	125.27572	WGS84; decimal degrees	EPSG:4979	Ceriops zippeliana (Griff.) Ding Hou	Plantae	Tracheophyta	Magnoliopsida	Rhizophoraceae	Ceriops	zippeliana	SPECIES	ACCEPTED
OCCURRENCE	Agduma, A.R.	PRESENT	2018-06-06	2018	6	6	ASIA	PH	Sarangani	Alabel	Kawas	6.05011	125.27552	WGS84; decimal degrees	EPSG:4979	Ceriops zippeliana (Griff.) Ding Hou	Plantae	Tracheophyta	Magnoliopsida	Rhizophoraceae	Ceriops	zippeliana	SPECIES	ACCEPTED
OCCURRENCE	Agduma, A.R.	PRESENT	2018-06-06	2018	6	6	ASIA	PH	Sarangani	Alabel	Kawas	6.05056	125.27552	WGS84; decimal degrees	EPSG:4979	Excoecaria agallocha L.	Plantae	Tracheophyta	Magnoliopsida	Euphorbiaceae	Excoecaria	agallocha	SPECIES	ACCEPTED
OCCURRENCE	Agduma, A.R.	PRESENT	2018-06-08	2018	6	8	ASIA	PH	Sarangani	Alabel	Kawas	6.0554	125.27132	WGS84; decimal degrees	EPSG:4979	Excoecaria agallocha L.	Plantae	Tracheophyta	Magnoliopsida	Euphorbiaceae	Excoecaria	agallocha	SPECIES	ACCEPTED
OCCURRENCE	Agduma, A.R.	PRESENT	2018-06-08	2018	6	8	ASIA	PH	Sarangani	Alabel	Kawas	6.05572	125.27211	WGS84; decimal degrees	EPSG:4979	Excoecaria agallocha L.	Plantae	Tracheophyta	Magnoliopsida	Euphorbiaceae	Excoecaria	agallocha	SPECIES	ACCEPTED
OCCURRENCE	Agduma, A.R.	PRESENT	2018-07-29	2018	7	29	ASIA	PH	Sarangani	Malapatan	Locality not recorded	5.94384	125.26944	WGS84; decimal degrees	EPSG:4979	Excoecaria agallocha L.	Plantae	Tracheophyta	Magnoliopsida	Euphorbiaceae	Excoecaria	agallocha	SPECIES	ACCEPTED
OCCURRENCE	Agduma, A.R.	PRESENT	2018-07-29	2018	7	29	ASIA	PH	Sarangani	Malapatan	Locality not recorded	5.94224	125.26854	WGS84; decimal degrees	EPSG:4979	Excoecaria agallocha L.	Plantae	Tracheophyta	Magnoliopsida	Euphorbiaceae	Excoecaria	agallocha	SPECIES	ACCEPTED
OCCURRENCE	Agduma, A.R.	PRESENT	2022-08-20	2022	8	20	ASIA	PH	Sarangani	Glan	Locality not recorded	5.83071	125.18686	WGS84; decimal degrees	EPSG:4979	Excoecaria agallocha L.	Plantae	Tracheophyta	Magnoliopsida	Euphorbiaceae	Excoecaria	agallocha	SPECIES	ACCEPTED
OCCURRENCE	Agduma, A.R.	PRESENT	2018-07-29	2018	7	29	ASIA	PH	Sarangani	Malapatan	Locality not recorded	5.9471	125.27243	WGS84; decimal degrees	EPSG:4979	Lumnitzera littorea (Jack) Voigt.	Plantae	Tracheophyta	Magnoliopsida	Combretaceae	Lumnitzera	littorea	SPECIES	ACCEPTED
OCCURRENCE	Agduma, A.R.	PRESENT	2018-07-29	2018	7	29	ASIA	PH	Sarangani	Malapatan	Locality not recorded	5.9423	125.269	WGS84; decimal degrees	EPSG:4979	Lumnitzera littorea (Jack) Voigt.	Plantae	Tracheophyta	Magnoliopsida	Combretaceae	Lumnitzera	littorea	SPECIES	ACCEPTED
OCCURRENCE	Agduma, A.R.	PRESENT	2018-06-12	2018	6	12	ASIA	PH	Sarangani	Maasim	Locality not recorded	5.93533	125.09283	WGS84; decimal degrees	EPSG:4979	Lumnitzera littorea (Jack) Voigt.	Plantae	Tracheophyta	Magnoliopsida	Combretaceae	Lumnitzera	littorea	SPECIES	ACCEPTED
OCCURRENCE	Agduma, A.R.	PRESENT	2018-06-12	2018	6	12	ASIA	PH	Sarangani	Maasim	Locality not recorded	5.93603	125.09321	WGS84; decimal degrees	EPSG:4979	Lumnitzera littorea (Jack) Voigt.	Plantae	Tracheophyta	Magnoliopsida	Combretaceae	Lumnitzera	littorea	SPECIES	ACCEPTED
OCCURRENCE	Agduma, A.R.	PRESENT	2018-06-06	2018	6	6	ASIA	PH	Sarangani	Alabel	Kawas	6.05463	125.27241	WGS84; decimal degrees	EPSG:4979	Lumnitzera racemosa Willd.	Plantae	Tracheophyta	Magnoliopsida	Combretaceae	Lumnitzera	racemosa	SPECIES	ACCEPTED
OCCURRENCE	Agduma, A.R.	PRESENT	2018-06-06	2018	6	6	ASIA	PH	Sarangani	Alabel	Kawas	6.04945	125.27752	WGS84; decimal degrees	EPSG:4979	Lumnitzera racemosa Willd.	Plantae	Tracheophyta	Magnoliopsida	Combretaceae	Lumnitzera	racemosa	SPECIES	ACCEPTED
OCCURRENCE	Agduma, A.R.	PRESENT	2018-06-06	2018	6	6	ASIA	PH	Sarangani	Maasim	Locality not recorded	5.95139	125.09294	WGS84; decimal degrees	EPSG:4979	Lumnitzera racemosa Willd.	Plantae	Tracheophyta	Magnoliopsida	Combretaceae	Lumnitzera	racemosa	SPECIES	ACCEPTED
OCCURRENCE	Agduma, A.R.	PRESENT	2018-07-29	2018	7	29	ASIA	PH	Sarangani	Malapatan	Pananggalon	5.94315	125.2693	WGS84; decimal degrees	EPSG:4979	Lumnitzera racemosa Willd.	Plantae	Tracheophyta	Magnoliopsida	Combretaceae	Lumnitzera	racemosa	SPECIES	ACCEPTED
OCCURRENCE	Agduma, A.R.	PRESENT	2018-07-29	2018	7	29	ASIA	PH	Sarangani	Malapatan	Pananggalon	5.94003	125.26801	WGS84; decimal degrees	EPSG:4979	Lumnitzera racemosa Willd.	Plantae	Tracheophyta	Magnoliopsida	Combretaceae	Lumnitzera	racemosa	SPECIES	ACCEPTED
OCCURRENCE	Agduma, A.R.	PRESENT	2022-08-20	2022	8	20	ASIA	PH	Sarangani	Glan	Locality not recorded	5.83264	125.18694	WGS84; decimal degrees	EPSG:4979	Lumnitzera racemosa Willd.	Plantae	Tracheophyta	Magnoliopsida	Combretaceae	Lumnitzera	racemosa	SPECIES	ACCEPTED
OCCURRENCE	Agduma, A.R.	PRESENT	2022-08-20	2022	8	20	ASIA	PH	Sarangani	Glan	Locality not recorded	5.83234	125.1872	WGS84; decimal degrees	EPSG:4979	Lumnitzera racemosa Willd.	Plantae	Tracheophyta	Magnoliopsida	Combretaceae	Lumnitzera	racemosa	SPECIES	ACCEPTED
OCCURRENCE	Agduma, A.R.	PRESENT	2022-08-20	2022	8	20	ASIA	PH	Sarangani	Glan	Locality not recorded	5.82558	125.20303	WGS84; decimal degrees	EPSG:4979	Nypa fruticans (Thunb.) Wurmb.	Plantae	Tracheophyta	Liliopsida	Arecaceae	Nypa	fruticans	SPECIES	ACCEPTED
OCCURRENCE	Agduma, A.R.	PRESENT	2022-07-01	2022	7	1	ASIA	PH	Sarangani	Maitum	Locality not recorded	6.03974	124.4962	WGS84; decimal degrees	EPSG:4979	Nypa fruticans (Thunb.) Wurmb.	Plantae	Tracheophyta	Liliopsida	Arecaceae	Nypa	fruticans	SPECIES	ACCEPTED
OCCURRENCE	Agduma, A.R.	PRESENT	2022-07-01	2022	7	1	ASIA	PH	Sarangani	Maitum	Locality not recorded	6.04148	124.49448	WGS84; decimal degrees	EPSG:4979	Nypa fruticans (Thunb.) Wurmb.	Plantae	Tracheophyta	Liliopsida	Arecaceae	Nypa	fruticans	SPECIES	ACCEPTED
OCCURRENCE	Agduma, A.R.	PRESENT	2022-07-01	2022	7	1	ASIA	PH	Sarangani	Maitum	Locality not recorded	6.05348	124.47574	WGS84; decimal degrees	EPSG:4979	Nypa fruticans (Thunb.) Wurmb.	Plantae	Tracheophyta	Liliopsida	Arecaceae	Nypa	fruticans	SPECIES	ACCEPTED
OCCURRENCE	Agduma, A.R.	PRESENT	2022-07-01	2022	7	1	ASIA	PH	Sarangani	Maitum	Locality not recorded	6.0602	124.45773	WGS84; decimal degrees	EPSG:4979	Nypa fruticans (Thunb.) Wurmb.	Plantae	Tracheophyta	Liliopsida	Arecaceae	Nypa	fruticans	SPECIES	ACCEPTED
OCCURRENCE	Agduma, A.R.	PRESENT	2019-03-11	2019	3	11	ASIA	PH	Sarangani	Kiamba	Mallare Mangroves, Nalus	6.00414	124.5934	WGS84; decimal degrees	EPSG:4979	Nypa fruticans (Thunb.) Wurmb.	Plantae	Tracheophyta	Liliopsida	Arecaceae	Nypa	fruticans	SPECIES	ACCEPTED
OCCURRENCE	Agduma, A.R.	PRESENT	2022-08-20	2022	8	20	ASIA	PH	Sarangani	Glan	Locality not recorded	5.8255	125.2032083	WGS84; decimal degrees	EPSG:4979	Nypa fruticans (Thunb.) Wurmb.	Plantae	Tracheophyta	Liliopsida	Arecaceae	Nypa	fruticans	SPECIES	ACCEPTED
OCCURRENCE	Agduma, A.R.	PRESENT	2018-06-06	2018	6	6	ASIA	PH	Sarangani	Alabel	Kawas	6.05487	125.27179	WGS84; decimal degrees	EPSG:4979	Pemphis acidula J.R. Forst. & G. Forst.	Plantae	Tracheophyta	Magnoliopsida	Lythraceae	Pemphis	acidula	SPECIES	ACCEPTED
OCCURRENCE	Agduma, A.R.	PRESENT	2018-07-29	2018	7	29	ASIA	PH	Sarangani	Malapatan	Pananggalon	5.94495	125.27016	WGS84; decimal degrees	EPSG:4979	Pemphis acidula J.R. Forst. & G. Forst.	Plantae	Tracheophyta	Magnoliopsida	Lythraceae	Pemphis	acidula	SPECIES	ACCEPTED
OCCURRENCE	Agduma, A.R.	PRESENT	2022-08-20	2022	8	20	ASIA	PH	Sarangani	Glan	Locality not recorded	5.83288	125.18665	WGS84; decimal degrees	EPSG:4979	Pemphis acidula J.R. Forst. & G. Forst.	Plantae	Tracheophyta	Magnoliopsida	Lythraceae	Pemphis	acidula	SPECIES	ACCEPTED
OCCURRENCE	Agduma, A.R.	PRESENT	2022-08-20	2022	8	20	ASIA	PH	Sarangani	Glan	Locality not recorded	5.83251	125.18686	WGS84; decimal degrees	EPSG:4979	Pemphis acidula J.R. Forst. & G. Forst.	Plantae	Tracheophyta	Magnoliopsida	Lythraceae	Pemphis	acidula	SPECIES	ACCEPTED
OCCURRENCE	Agduma, A.R.	PRESENT	2022-08-20	2022	8	20	ASIA	PH	Sarangani	Glan	Locality not recorded	5.83216	125.18738	WGS84; decimal degrees	EPSG:4979	Pemphis acidula J.R. Forst. & G. Forst.	Plantae	Tracheophyta	Magnoliopsida	Lythraceae	Pemphis	acidula	SPECIES	ACCEPTED
OCCURRENCE	Agduma, A.R.	PRESENT	2018-06-06	2018	6	6	ASIA	PH	Sarangani	Alabel	Kawas	6.05115	125.27596	WGS84; decimal degrees	EPSG:4979	Rhizophora apiculata Blume	Plantae	Tracheophyta	Magnoliopsida	Rhizophoraceae	Rhizophora	apiculata	SPECIES	ACCEPTED
OCCURRENCE	Agduma, A.R.	PRESENT	2018-06-06	2018	6	6	ASIA	PH	Sarangani	Alabel	Kawas	6.05044	125.27626	WGS84; decimal degrees	EPSG:4979	Rhizophora apiculata Blume	Plantae	Tracheophyta	Magnoliopsida	Rhizophoraceae	Rhizophora	apiculata	SPECIES	ACCEPTED
OCCURRENCE	Agduma, A.R.	PRESENT	2018-06-06	2018	6	6	ASIA	PH	Sarangani	Alabel	Kawas	6.04949	125.27632	WGS84; decimal degrees	EPSG:4979	Rhizophora apiculata Blume	Plantae	Tracheophyta	Magnoliopsida	Rhizophoraceae	Rhizophora	apiculata	SPECIES	ACCEPTED
OCCURRENCE	Agduma, A.R.	PRESENT	2018-06-06	2018	6	6	ASIA	PH	Sarangani	Alabel	Kawas	6.05438	125.27278	WGS84; decimal degrees	EPSG:4979	Rhizophora apiculata Blume	Plantae	Tracheophyta	Magnoliopsida	Rhizophoraceae	Rhizophora	apiculata	SPECIES	ACCEPTED
OCCURRENCE	Agduma, A.R.	PRESENT	2018-06-06	2018	6	6	ASIA	PH	Sarangani	Alabel	Kawas	6.05784	125.27296	WGS84; decimal degrees	EPSG:4979	Rhizophora apiculata Blume	Plantae	Tracheophyta	Magnoliopsida	Rhizophoraceae	Rhizophora	apiculata	SPECIES	ACCEPTED
OCCURRENCE	Agduma, A.R.	PRESENT	2022-08-20	2022	8	20	ASIA	PH	Sarangani	Glan	Locality not recorded	5.83003	125.18942	WGS84; decimal degrees	EPSG:4979	Rhizophora apiculata Blume	Plantae	Tracheophyta	Magnoliopsida	Rhizophoraceae	Rhizophora	apiculata	SPECIES	ACCEPTED
OCCURRENCE	Agduma, A.R.	PRESENT	2022-08-20	2022	8	20	ASIA	PH	Sarangani	Glan	Locality not recorded	5.82855	125.19125	WGS84; decimal degrees	EPSG:4979	Rhizophora apiculata Blume	Plantae	Tracheophyta	Magnoliopsida	Rhizophoraceae	Rhizophora	apiculata	SPECIES	ACCEPTED
OCCURRENCE	Agduma, A.R.	PRESENT	2022-08-20	2022	8	20	ASIA	PH	Sarangani	Glan	Locality not recorded	5.82519	125.19916	WGS84; decimal degrees	EPSG:4979	Rhizophora apiculata Blume	Plantae	Tracheophyta	Magnoliopsida	Rhizophoraceae	Rhizophora	apiculata	SPECIES	ACCEPTED
OCCURRENCE	Agduma, A.R.	PRESENT	2022-08-20	2022	8	20	ASIA	PH	Sarangani	Glan	Locality not recorded	5.82552	125.2035	WGS84; decimal degrees	EPSG:4979	Rhizophora apiculata Blume	Plantae	Tracheophyta	Magnoliopsida	Rhizophoraceae	Rhizophora	apiculata	SPECIES	ACCEPTED
OCCURRENCE	Agduma, A.R.	PRESENT	2022-07-01	2022	7	1	ASIA	PH	Sarangani	Maitum	Locality not recorded	6.02506	124.51769	WGS84; decimal degrees	EPSG:4979	Rhizophora apiculata Blume	Plantae	Tracheophyta	Magnoliopsida	Rhizophoraceae	Rhizophora	apiculata	SPECIES	ACCEPTED
OCCURRENCE	Agduma, A.R.	PRESENT	2022-07-01	2022	7	1	ASIA	PH	Sarangani	Maitum	Locality not recorded	6.02782	124.51307	WGS84; decimal degrees	EPSG:4979	Rhizophora apiculata Blume	Plantae	Tracheophyta	Magnoliopsida	Rhizophoraceae	Rhizophora	apiculata	SPECIES	ACCEPTED
OCCURRENCE	Agduma, A.R.	PRESENT	2022-07-01	2022	7	1	ASIA	PH	Sarangani	Maitum	Locality not recorded	6.02834	124.51207	WGS84; decimal degrees	EPSG:4979	Rhizophora apiculata Blume	Plantae	Tracheophyta	Magnoliopsida	Rhizophoraceae	Rhizophora	apiculata	SPECIES	ACCEPTED
OCCURRENCE	Agduma, A.R.	PRESENT	2022-07-01	2022	7	1	ASIA	PH	Sarangani	Maitum	Locality not recorded	6.03481	124.50294	WGS84; decimal degrees	EPSG:4979	Rhizophora apiculata Blume	Plantae	Tracheophyta	Magnoliopsida	Rhizophoraceae	Rhizophora	apiculata	SPECIES	ACCEPTED
OCCURRENCE	Agduma, A.R.	PRESENT	2022-07-01	2022	7	1	ASIA	PH	Sarangani	Maitum	Locality not recorded	6.03913	124.49581	WGS84; decimal degrees	EPSG:4979	Rhizophora apiculata Blume	Plantae	Tracheophyta	Magnoliopsida	Rhizophoraceae	Rhizophora	apiculata	SPECIES	ACCEPTED
OCCURRENCE	Agduma, A.R.	PRESENT	2022-07-01	2022	7	1	ASIA	PH	Sarangani	Maitum	Locality not recorded	6.05588	124.4679	WGS84; decimal degrees	EPSG:4979	Rhizophora apiculata Blume	Plantae	Tracheophyta	Magnoliopsida	Rhizophoraceae	Rhizophora	apiculata	SPECIES	ACCEPTED
OCCURRENCE	Agduma, A.R.	PRESENT	2022-07-01	2022	7	1	ASIA	PH	Sarangani	Maitum	Locality not recorded	6.0561	124.46713	WGS84; decimal degrees	EPSG:4979	Rhizophora apiculata Blume	Plantae	Tracheophyta	Magnoliopsida	Rhizophoraceae	Rhizophora	apiculata	SPECIES	ACCEPTED
OCCURRENCE	Agduma, A.R.	PRESENT	2018-06-06	2018	6	6	ASIA	PH	Sarangani	Alabel	Kawas	6.05132	125.27589	WGS84; decimal degrees	EPSG:4979	Rhizophora stylosa Griff.	Plantae	Tracheophyta	Magnoliopsida	Rhizophoraceae	Rhizophora	stylosa	SPECIES	ACCEPTED
OCCURRENCE	Agduma, A.R.	PRESENT	2018-06-06	2018	6	6	ASIA	PH	Sarangani	Alabel	Kawas	6.05003	125.27525	WGS84; decimal degrees	EPSG:4979	Rhizophora stylosa Griff.	Plantae	Tracheophyta	Magnoliopsida	Rhizophoraceae	Rhizophora	stylosa	SPECIES	ACCEPTED
OCCURRENCE	Agduma, A.R.	PRESENT	2018-06-06	2018	6	6	ASIA	PH	Sarangani	Alabel	Kawas	6.04585	125.27912	WGS84; decimal degrees	EPSG:4979	Rhizophora stylosa Griff.	Plantae	Tracheophyta	Magnoliopsida	Rhizophoraceae	Rhizophora	stylosa	SPECIES	ACCEPTED
OCCURRENCE	Agduma, A.R.	PRESENT	2018-06-06	2018	6	6	ASIA	PH	Sarangani	Alabel	Kawas	6.05551	125.27125	WGS84; decimal degrees	EPSG:4979	Rhizophora stylosa Griff.	Plantae	Tracheophyta	Magnoliopsida	Rhizophoraceae	Rhizophora	stylosa	SPECIES	ACCEPTED
OCCURRENCE	Agduma, A.R.	PRESENT	2018-07-29	2018	7	29	ASIA	PH	Sarangani	Malapatan	Pananggalon	5.94438	125.26952	WGS84; decimal degrees	EPSG:4979	Rhizophora stylosa Griff.	Plantae	Tracheophyta	Magnoliopsida	Rhizophoraceae	Rhizophora	stylosa	SPECIES	ACCEPTED
OCCURRENCE	Agduma, A.R.	PRESENT	2022-08-20	2022	8	20	ASIA	PH	Sarangani	Glan	Locality not recorded	5.83246	125.18706	WGS84; decimal degrees	EPSG:4979	Rhizophora stylosa Griff.	Plantae	Tracheophyta	Magnoliopsida	Rhizophoraceae	Rhizophora	stylosa	SPECIES	ACCEPTED
OCCURRENCE	Agduma, A.R.	PRESENT	2022-08-20	2022	8	20	ASIA	PH	Sarangani	Glan	Locality not recorded	5.83276	125.18637	WGS84; decimal degrees	EPSG:4979	Rhizophora stylosa Griff.	Plantae	Tracheophyta	Magnoliopsida	Rhizophoraceae	Rhizophora	stylosa	SPECIES	ACCEPTED
OCCURRENCE	Agduma, A.R.	PRESENT	2022-08-20	2022	8	20	ASIA	PH	Sarangani	Glan	Locality not recorded	5.82802	125.19293	WGS84; decimal degrees	EPSG:4979	Rhizophora stylosa Griff.	Plantae	Tracheophyta	Magnoliopsida	Rhizophoraceae	Rhizophora	stylosa	SPECIES	ACCEPTED
OCCURRENCE	Agduma, A.R.	PRESENT	2022-08-20	2022	8	20	ASIA	PH	Sarangani	Glan	Locality not recorded	5.82538	125.19902	WGS84; decimal degrees	EPSG:4979	Rhizophora stylosa Griff.	Plantae	Tracheophyta	Magnoliopsida	Rhizophoraceae	Rhizophora	stylosa	SPECIES	ACCEPTED
OCCURRENCE	Agduma, A.R.	PRESENT	2022-08-20	2022	8	20	ASIA	PH	Sarangani	Glan	Locality not recorded	5.82555	125.20327	WGS84; decimal degrees	EPSG:4979	Rhizophora stylosa Griff.	Plantae	Tracheophyta	Magnoliopsida	Rhizophoraceae	Rhizophora	stylosa	SPECIES	ACCEPTED
OCCURRENCE	Agduma, A.R.	PRESENT	2022-07-01	2022	7	1	ASIA	PH	Sarangani	Maitum	Locality not recorded	6.03464	124.50306	WGS84; decimal degrees	EPSG:4979	Rhizophora stylosa Griff.	Plantae	Tracheophyta	Magnoliopsida	Rhizophoraceae	Rhizophora	stylosa	SPECIES	ACCEPTED
OCCURRENCE	Agduma, A.R.	PRESENT	2018-06-06	2018	6	6	ASIA	PH	Sarangani	Alabel	Kawas	6.04616	125.27909	WGS84; decimal degrees	EPSG:4979	Sonneratia alba J. Smith	Plantae	Tracheophyta	Magnoliopsida	Sonneratiaceae	Sonneratia	alba	SPECIES	ACCEPTED
OCCURRENCE	Agduma, A.R.	PRESENT	2018-06-06	2018	6	6	ASIA	PH	Sarangani	Alabel	Kawas	6.05752	125.27189	WGS84; decimal degrees	EPSG:4979	Sonneratia alba J. Smith	Plantae	Tracheophyta	Magnoliopsida	Sonneratiaceae	Sonneratia	alba	SPECIES	ACCEPTED
OCCURRENCE	Agduma, A.R.	PRESENT	2018-06-12	2018	6	12	ASIA	PH	Sarangani	Maasim	Locality not recorded	5.89007	125.07554	WGS84; decimal degrees	EPSG:4979	Sonneratia alba J. Smith	Plantae	Tracheophyta	Magnoliopsida	Sonneratiaceae	Sonneratia	alba	SPECIES	ACCEPTED
OCCURRENCE	Agduma, A.R.	PRESENT	2018-07-05	2018	7	5	ASIA	PH	Sarangani	Alabel	Kawas	6.04933	125.27689	WGS84; decimal degrees	EPSG:4979	Sonneratia alba J. Smith	Plantae	Tracheophyta	Magnoliopsida	Sonneratiaceae	Sonneratia	alba	SPECIES	ACCEPTED
OCCURRENCE	Agduma, A.R.	PRESENT	2018-07-05	2018	7	5	ASIA	PH	Sarangani	Alabel	Kawas	6.05429	125.27251	WGS84; decimal degrees	EPSG:4979	Sonneratia alba J. Smith	Plantae	Tracheophyta	Magnoliopsida	Sonneratiaceae	Sonneratia	alba	SPECIES	ACCEPTED
OCCURRENCE	Agduma, A.R.	PRESENT	2022-08-20	2022	8	20	ASIA	PH	Sarangani	Glan	Locality not recorded	5.83451	125.18582	WGS84; decimal degrees	EPSG:4979	Sonneratia alba J. Smith	Plantae	Tracheophyta	Magnoliopsida	Sonneratiaceae	Sonneratia	alba	SPECIES	ACCEPTED
OCCURRENCE	Agduma, A.R.	PRESENT	2022-08-20	2022	8	20	ASIA	PH	Sarangani	Glan	Locality not recorded	5.82984	125.18988	WGS84; decimal degrees	EPSG:4979	Sonneratia alba J. Smith	Plantae	Tracheophyta	Magnoliopsida	Sonneratiaceae	Sonneratia	alba	SPECIES	ACCEPTED
OCCURRENCE	Agduma, A.R.	PRESENT	2022-08-20	2022	8	20	ASIA	PH	Sarangani	Glan	Locality not recorded	5.82936	125.19055	WGS84; decimal degrees	EPSG:4979	Sonneratia alba J. Smith	Plantae	Tracheophyta	Magnoliopsida	Sonneratiaceae	Sonneratia	alba	SPECIES	ACCEPTED
OCCURRENCE	Agduma, A.R.	PRESENT	2022-08-20	2022	8	20	ASIA	PH	Sarangani	Glan	Locality not recorded	5.82867	125.19108	WGS84; decimal degrees	EPSG:4979	Sonneratia alba J. Smith	Plantae	Tracheophyta	Magnoliopsida	Sonneratiaceae	Sonneratia	alba	SPECIES	ACCEPTED
OCCURRENCE	Agduma, A.R.	PRESENT	2022-08-20	2022	8	20	ASIA	PH	Sarangani	Glan	Locality not recorded	5.82784	125.1935	WGS84; decimal degrees	EPSG:4979	Sonneratia alba J. Smith	Plantae	Tracheophyta	Magnoliopsida	Sonneratiaceae	Sonneratia	alba	SPECIES	ACCEPTED
OCCURRENCE	Agduma, A.R.	PRESENT	2022-08-20	2022	8	20	ASIA	PH	Sarangani	Glan	Locality not recorded	5.82523	125.19911	WGS84; decimal degrees	EPSG:4979	Sonneratia alba J. Smith	Plantae	Tracheophyta	Magnoliopsida	Sonneratiaceae	Sonneratia	alba	SPECIES	ACCEPTED
OCCURRENCE	Agduma, A.R.	PRESENT	2022-07-01	2022	7	1	ASIA	PH	Sarangani	Maitum	Locality not recorded	6.02834	124.51228	WGS84; decimal degrees	EPSG:4979	Sonneratia alba J. Smith	Plantae	Tracheophyta	Magnoliopsida	Sonneratiaceae	Sonneratia	alba	SPECIES	ACCEPTED
OCCURRENCE	Agduma, A.R.	PRESENT	2022-07-01	2022	7	1	ASIA	PH	Sarangani	Maitum	Locality not recorded	6.04032	124.49433	WGS84; decimal degrees	EPSG:4979	Sonneratia alba J. Smith	Plantae	Tracheophyta	Magnoliopsida	Sonneratiaceae	Sonneratia	alba	SPECIES	ACCEPTED
OCCURRENCE	Agduma, A.R.	PRESENT	2022-07-01	2022	7	1	ASIA	PH	Sarangani	Maitum	Locality not recorded	6.04369	124.48861	WGS84; decimal degrees	EPSG:4979	Sonneratia alba J. Smith	Plantae	Tracheophyta	Magnoliopsida	Sonneratiaceae	Sonneratia	alba	SPECIES	ACCEPTED
OCCURRENCE	Agduma, A.R.	PRESENT	2022-07-01	2022	7	1	ASIA	PH	Sarangani	Maitum	Locality not recorded	6.04482	124.48718	WGS84; decimal degrees	EPSG:4979	Sonneratia alba J. Smith	Plantae	Tracheophyta	Magnoliopsida	Sonneratiaceae	Sonneratia	alba	SPECIES	ACCEPTED
OCCURRENCE	Agduma, A.R.	PRESENT	2022-07-01	2022	7	1	ASIA	PH	Sarangani	Maitum	Locality not recorded	6.02545	124.51955	WGS84; decimal degrees	EPSG:4979	Sonneratia caseolaris (L.) Engl.	Plantae	Tracheophyta	Magnoliopsida	Sonneratiaceae	Sonneratia	caseolaris	SPECIES	ACCEPTED
OCCURRENCE	Agduma, A.R.	PRESENT	2022-07-01	2022	7	1	ASIA	PH	Sarangani	Maitum	Locality not recorded	6.02531	124.51971	WGS84; decimal degrees	EPSG:4979	Sonneratia caseolaris (L.) Engl.	Plantae	Tracheophyta	Magnoliopsida	Sonneratiaceae	Sonneratia	caseolaris	SPECIES	ACCEPTED
OCCURRENCE	Agduma, A.R.	PRESENT	2022-07-01	2022	7	1	ASIA	PH	Sarangani	Maitum	Locality not recorded	6.02504	124.51979	WGS84; decimal degrees	EPSG:4979	Sonneratia caseolaris (L.) Engl.	Plantae	Tracheophyta	Magnoliopsida	Sonneratiaceae	Sonneratia	caseolaris	SPECIES	ACCEPTED
OCCURRENCE	Agduma, A.R.	PRESENT	2022-07-01	2022	7	1	ASIA	PH	Sarangani	Maitum	Locality not recorded	6.02468	124.5199	WGS84; decimal degrees	EPSG:4979	Sonneratia caseolaris (L.) Engl.	Plantae	Tracheophyta	Magnoliopsida	Sonneratiaceae	Sonneratia	caseolaris	SPECIES	ACCEPTED
OCCURRENCE	Agduma, A.R.	PRESENT	2022-07-01	2022	7	1	ASIA	PH	Sarangani	Maitum	Locality not recorded	6.02423	124.51997	WGS84; decimal degrees	EPSG:4979	Sonneratia caseolaris (L.) Engl.	Plantae	Tracheophyta	Magnoliopsida	Sonneratiaceae	Sonneratia	caseolaris	SPECIES	ACCEPTED
OCCURRENCE	Agduma, A.R.	PRESENT	2018-09-06	2018	9	6	ASIA	PH	Sarangani	Alabel	Kawas	6.04941	125.27773	WGS84; decimal degrees	EPSG:4979	Sonneratia caseolaris (L.) Engl.	Plantae	Tracheophyta	Magnoliopsida	Sonneratiaceae	Sonneratia	caseolaris	SPECIES	ACCEPTED
OCCURRENCE	Agduma, A.R.	PRESENT	2019-03-11	2019	3	11	ASIA	PH	Sarangani	Kiamba	Mallare Mangroves, Nalus	5.9983	124.59558	WGS84; decimal degrees	EPSG:4979	Xylocarpus granatum J.Koenig	Plantae	Tracheophyta	Magnoliopsida	Meliaceae	Xylocarpus	granatum	SPECIES	ACCEPTED
OCCURRENCE	Agduma, A.R.	PRESENT	2019-03-11	2019	3	11	ASIA	PH	Sarangani	Kiamba	Mallare Mangroves, Nalus	5.99856	124.59531	WGS84; decimal degrees	EPSG:4979	Xylocarpus granatum J.Koenig	Plantae	Tracheophyta	Magnoliopsida	Meliaceae	Xylocarpus	granatum	SPECIES	ACCEPTED
OCCURRENCE	Agduma, A.R.	PRESENT	2019-03-11	2019	3	11	ASIA	PH	Sarangani	Kiamba	Mallare Mangroves, Nalus	5.99915	124.59516	WGS84; decimal degrees	EPSG:4979	Xylocarpus granatum J.Koenig	Plantae	Tracheophyta	Magnoliopsida	Meliaceae	Xylocarpus	granatum	SPECIES	ACCEPTED
OCCURRENCE	Agduma, A.R.	PRESENT	2019-03-11	2019	3	11	ASIA	PH	Sarangani	Kiamba	Mallare Mangroves, Nalus	6.00121	124.59441	WGS84; decimal degrees	EPSG:4979	Xylocarpus granatum J.Koenig	Plantae	Tracheophyta	Magnoliopsida	Meliaceae	Xylocarpus	granatum	SPECIES	ACCEPTED
OCCURRENCE	Agduma, A.R.	PRESENT	2018-06-12	2018	6	12	ASIA	PH	Sarangani	Maasim	Locality not recorded	5.93584	125.0931	WGS84; decimal degrees	EPSG:4979	Xylocarpus granatum J.Koenig	Plantae	Tracheophyta	Magnoliopsida	Meliaceae	Xylocarpus	granatum	SPECIES	ACCEPTED
OCCURRENCE	Agduma, A.R.	PRESENT	2018-06-06	2018	6	6	ASIA	PH	Sarangani	Alabel	Kawas	6.05046	125.27543	WGS84; decimal degrees	EPSG:4979	Xylocarpus moluccensis (Lam.) M. Roem.	Plantae	Tracheophyta	Magnoliopsida	Meliaceae	Xylocarpus	moluccensis	SPECIES	ACCEPTED
OCCURRENCE	Agduma, A.R.	PRESENT	2018-06-12	2018	6	12	ASIA	PH	Sarangani	Maasim	Locality not recorded	5.93449	125.09264	WGS84; decimal degrees	EPSG:4979	Xylocarpus moluccensis (Lam.) M. Roem.	Plantae	Tracheophyta	Magnoliopsida	Meliaceae	Xylocarpus	moluccensis	SPECIES	ACCEPTED
OCCURRENCE	Agduma, A.R.	PRESENT	2019-03-11	2019	3	11	ASIA	PH	Sarangani	Kiamba	Mallare Mangroves, Nalus	6.00235	124.59402	WGS84; decimal degrees	EPSG:4979	Xylocarpus moluccensis (Lam.) M. Roem.	Plantae	Tracheophyta	Magnoliopsida	Meliaceae	Xylocarpus	moluccensis	SPECIES	ACCEPTED
OCCURRENCE	Agduma, A.R.	PRESENT	2019-03-11	2019	3	11	ASIA	PH	Sarangani	Kiamba	Mallare Mangroves, Nalus	6.00234	124.59487	WGS84; decimal degrees	EPSG:4979	Xylocarpus moluccensis (Lam.) M. Roem.	Plantae	Tracheophyta	Magnoliopsida	Meliaceae	Xylocarpus	moluccensis	SPECIES	ACCEPTED
OCCURRENCE	Agduma, A.R.	PRESENT	2019-03-11	2019	3	11	ASIA	PH	Sarangani	Kiamba	Mallare Mangroves, Nalus	6.00061	124.59486	WGS84; decimal degrees	EPSG:4979	Xylocarpus moluccensis (Lam.) M. Roem.	Plantae	Tracheophyta	Magnoliopsida	Meliaceae	Xylocarpus	moluccensis	SPECIES	ACCEPTED
