# Supplementary material for: Species richness, extent and potential threats to mangroves of Sarangani Bay Protected Seascape, Philippines
Source: Biodivers Data J. 2023 Mar 28;11:e100050. doi: 10.3897/BDJ.11.e100050 (PMC10848689; doi:10.3897/BDJ.11.e100050)
Supplement: Supplementary material 2 — Land use cover of coastal towns of Sarangani Province and General Santos City, Philippines [file bdj-11-e100050-s002.csv]

Shape_number	Shape_Leng	Shape_Area	Town	Province	Land-use classification (2021)	Area (km2)
1	1.128335	0.040361	Alabel	Sarangani	Crops	56.36004
2	1.458494	0.042573	General Santos City	South Cotabato	Crops	126.34617
3	1.505181	0.057862	Glan	Sarangani	Crops	8.32335
4	0.94881	0.035025	Kiamba	Sarangani	Crops	18.0866
5	0.947743	0.036358	Maasim	Sarangani	Crops	13.25548
6	0.682171	0.023396	Maitum	Sarangani	Crops	19.3271
7	1.248663	0.0464	Malapatan	Sarangani	Crops	10.42247
8	1.128335	0.040361	Alabel	Sarangani	Rangelands	180.4948
9	1.458494	0.042573	General Santos City	South Cotabato	Rangelands	113.01149
10	1.505181	0.057862	Glan	Sarangani	Rangelands	103.69081
11	0.94881	0.035025	Kiamba	Sarangani	Rangelands	6.01363
12	0.947743	0.036358	Maasim	Sarangani	Rangelands	180.36269
13	0.682171	0.023396	Maitum	Sarangani	Rangelands	10.38112
14	1.248663	0.0464	Malapatan	Sarangani	Rangelands	154.09438
15	1.128335	0.040361	Alabel	Sarangani	Flooded vege	0.00674
16	1.458494	0.042573	General Santos City	South Cotabato	Flooded vege	0.01468
17	1.505181	0.057862	Glan	Sarangani	Flooded vege	0.03208
18	0.94881	0.035025	Kiamba	Sarangani	Flooded vege	0.20217
19	0.682171	0.023396	Maitum	Sarangani	Flooded vege	0.00349
20	1.248663	0.0464	Malapatan	Sarangani	Flooded vege	0.0022
21	1.128335	0.040361	Alabel	Sarangani	Water	9.09995
22	1.458494	0.042573	General Santos City	South Cotabato	Water	2.66531
23	1.505181	0.057862	Glan	Sarangani	Water	5.47528
24	0.94881	0.035025	Kiamba	Sarangani	Water	2.82963
25	0.947743	0.036358	Maasim	Sarangani	Water	1.62299
26	0.682171	0.023396	Maitum	Sarangani	Water	2.19452
27	1.248663	0.0464	Malapatan	Sarangani	Water	3.8336
28	1.128335	0.040361	Alabel	Sarangani	Trees	231.90099
29	1.458494	0.042573	General Santos City	South Cotabato	Trees	150.90119
30	1.505181	0.057862	Glan	Sarangani	Trees	581.12019
31	0.94881	0.035025	Kiamba	Sarangani	Trees	393.48007
32	0.947743	0.036358	Maasim	Sarangani	Trees	237.03726
33	0.682171	0.023396	Maitum	Sarangani	Trees	247.44488
34	1.248663	0.0464	Malapatan	Sarangani	Trees	393.09305
35	1.458494	0.042573	General Santos City	South Cotabato	Clouds	0.03173
36	1.505181	0.057862	Glan	Sarangani	Clouds	0.0008
37	0.94881	0.035025	Kiamba	Sarangani	Clouds	0.19802
38	0.947743	0.036358	Maasim	Sarangani	Clouds	0.23911
39	0.682171	0.023396	Maitum	Sarangani	Clouds	0.02351
40	1.248663	0.0464	Malapatan	Sarangani	Clouds	0.0006
41	1.128335	0.040361	Alabel	Sarangani	Builtarea	15.60384
42	1.458494	0.042573	General Santos City	South Cotabato	Builtarea	127.13416
43	1.505181	0.057862	Glan	Sarangani	Builtarea	10.00519
44	0.94881	0.035025	Kiamba	Sarangani	Builtarea	7.98414
45	0.947743	0.036358	Maasim	Sarangani	Builtarea	12.24234
46	0.682171	0.023396	Maitum	Sarangani	Builtarea	6.88733
47	1.248663	0.0464	Malapatan	Sarangani	Builtarea	6.59631
48	1.128335	0.040361	Alabel	Sarangani	Bareground	0.54414
49	1.458494	0.042573	General Santos City	South Cotabato	Bareground	1.00977
50	1.505181	0.057862	Glan	Sarangani	Bareground	0.04509
51	0.94881	0.035025	Kiamba	Sarangani	Bareground	0.02343
52	0.947743	0.036358	Maasim	Sarangani	Bareground	0.43063
53	0.682171	0.023396	Maitum	Sarangani	Bareground	0.12438
54	1.248663	0.0464	Malapatan	Sarangani	Bareground	0.04669
