# Supplementary material for: Species richness, extent and potential threats to mangroves of Sarangani Bay Protected Seascape, Philippines
Source: Biodivers Data J. 2023 Mar 28;11:e100050. doi: 10.3897/BDJ.11.e100050 (PMC10848689; doi:10.3897/BDJ.11.e100050)
Supplement: Supplementary material 4 — Mangrove cover of Sarangani Bay Protected Seascape, Philippines [file bdj-11-e100050-s004.csv]

Town/City	1998	2016	2022 (current study)
Alabel	27	46.25	78.11
General Santos	37	40.11	36.85
Glan	118	103.15	128.76
Kiamba	96	32.71	37.24
Maasim	152	29.73	29.40
Maitum	0	27.86	138.21
Malapatan	49	51.93	65.46
SBPS	479	331.74	514.03
