# Supplementary material for: Species richness, extent and potential threats to mangroves of Sarangani Bay Protected Seascape, Philippines
Source: Biodivers Data J. 2023 Mar 28;11:e100050. doi: 10.3897/BDJ.11.e100050 (PMC10848689; doi:10.3897/BDJ.11.e100050)
Supplement: Supplementary material 5 — Confusion matrix for the generated extent map for mangroves of Sarangani Bay Protected Seascape, Philippines [file bdj-11-e100050-s005.xls]

## Sheet: ConfusionMatrix.dbf
Land use land cover	Mangrove	Non mangrove	Total	User's_Accuracy
Mangrove	144	14	158	0.911392
Non mangrove	1	98	99	0.989899
Total	145	112	257
Producer's_Accuracy	0.993103	0.875
Overall Accuracy	0.941634
Kappa Coefficient	0.879723
